# Supplementary material for: Exploring gaps, biases, and research priorities in the evidence for reptile conservation actions
Source: Conserv Biol. 2025 May 31;39(5):e70073. doi: 10.1111/cobi.70073 (PMC12451487; doi:10.1111/cobi.70073)
Supplement: Supplementary file 1 — Supplementary Materials. [file COBI-39-e70073-s002.xlsx]

## Sheet: allstudiedspecies_new
Rank	Binomial	Red List Category	Order	Family	Number of studies	ED	Wikipedia page views	Insular/endemic (yes or no)	Venomous (yes or no)	Maximum body mass (g)
1	Caretta caretta	Vulnerable	Testudines	Cheloniidae	71	17	1071550	No	No	250000
2	Chelonia mydas	Endangered	Testudines	Cheloniidae	49	22	1374237	No	No	230000
3	Dermochelys coriacea	Vulnerable	Testudines	Dermochelyidae	31	44	2067831	No	No	950000
4	Chelydra serpentina	Least Concern	Testudines	Chelydridae	24	7	1933152	No	No	35000
5	Chrysemys picta	Least Concern	Testudines	Emydidae	23	6	1003537	No	No	2006
6	Lepidochelys olivacea	Vulnerable	Testudines	Cheloniidae	22	16	604345	No	No	33000
7	Gopherus polyphemus	Vulnerable	Testudines	Testudinidae	18	17	420699	No	No	10008
8	Gopherus agassizii	Vulnerable	Testudines	Testudinidae	18	5	622999	No	No	10956
9	Eretmochelys imbricata	Critically Endangered	Testudines	Cheloniidae	17	19	754525	No	No	140000
10	Thamnophis sirtalis	Least Concern	Squamata	Colubridae	16	8	932392	No	Yes	862.3
11	Sceloporus undulatus	Least Concern	Squamata	Phrynosomatidae	15	3	214660	No	No	24.5
12	Malaclemys terrapin	Vulnerable	Testudines	Emydidae	15	10	532690	No	No	1599
13	Trachemys scripta	Least Concern	Testudines	Emydidae	14	5	139494	No	No	2731
14	Coluber constrictor	Least Concern	Squamata	Colubridae	13	6	176400	No	No	606.9
15	Lepidochelys kempii	Critically Endangered	Testudines	Cheloniidae	12	7	276541	No	No	92400
16	Terrapene carolina	Vulnerable	Testudines	Emydidae	11	6	197890	No	No	1093
17	Sternotherus odoratus	Least Concern	Testudines	Kinosternidae	10	8	174372	No	No	399
18	Plestiodon fasciatus	Least Concern	Squamata	Scincidae	10	5	713729	No	No	13.8
19	Emydoidea blandingii	Endangered	Testudines	Emydidae	10	8	167638	No	No	1162
20	Nerodia sipedon	Least Concern	Squamata	Colubridae	9	4	88425	No	No	1083
21	Graptemys geographica	Least Concern	Testudines	Emydidae	9	7	106890	No	No	2473
22	Testudo hermanni	Near Threatened	Testudines	Testudinidae	8	23	344596	No	No	7363
23	Scincella lateralis	Least Concern	Squamata	Scincidae	8	10	52712	No	No	3.9
24	Alligator mississippiensis	Least Concern	Crocodilia	Alligatoridae	8	52	2451347	No	No	62000
25	Sistrurus catenatus	Least Concern	Squamata	Viperidae	7	11	484637	No	Yes	568
26	Emys orbicularis	Near Threatened	Testudines	Emydidae	7	4	102704	No	No	1599
27	Chelonoidis niger	Vulnerable	Testudines	Testudinidae	6	3	104177	Yes	No	417000
28	Storeria dekayi	Least Concern	Squamata	Colubridae	6	8	0	No	No	34.2
29	Pseudemys concinna	Least Concern	Testudines	Emydidae	6	1	111283	No	No	8771
30	Plestiodon laticeps	Least Concern	Squamata	Scincidae	6	7	108804	No	No	67.6
31	Pantherophis obsoletus	Least Concern	Squamata	Colubridae	6	2	540588	No	No	1281.4
32	Menetia greyii	Least Concern	Squamata	Scincidae	6	4	1159	No	No	1.1
33	Lampropholis delicata	Least Concern	Squamata	Scincidae	6	7	22084	No	No	3.1
34	Diadophis punctatus	Least Concern	Squamata	Colubridae	6	21	1102642	No	Yes	118.5
35	Clemmys guttata	Endangered	Testudines	Emydidae	6	13	132488	No	No	305
36	Christinus marmoratus	Least Concern	Squamata	Gekkonidae	6	9	31562	No	No	7.1
37	Aspidoscelis tigris	Least Concern	Squamata	Teiidae	6	7	37022	No	No	79.4
38	Apalone spinifera	Least Concern	Testudines	Trionychidae	6	9	161287	No	No	14274
39	Acritoscincus trilineatus	Least Concern	Squamata	Scincidae	6	6	167	No	No	1.02
40	Vipera berus	Least Concern	Squamata	Viperidae	5	2	1435668	No	Yes	227.4
41	Uta stansburiana	Least Concern	Squamata	Phrynosomatidae	5	5	95194	No	No	15.8
42	Tiliqua adelaidensis	Endangered	Squamata	Scincidae	5	13	20132	No	No	26.9
43	Pituophis melanoleucus	Least Concern	Squamata	Colubridae	5	1	230273	No	No	956.5
44	Oligosoma maccanni	Least Concern	Squamata	Scincidae	5	6	2459	Yes	No	9.5
45	Natrix natrix	Least Concern	Squamata	Colubridae	5	10	961450	No	No	2800.9
46	Morethia boulengeri	Least Concern	Squamata	Scincidae	5	4	2798	No	No	3.5
47	Kinosternon subrubrum	Least Concern	Testudines	Kinosternidae	5	6	63648	No	No	306
48	Crotalus horridus	Least Concern	Squamata	Viperidae	5	9	859563	No	Yes	3333
49	Anolis carolinensis	Least Concern	Squamata	Dactyloidae	5	10	177891	No	No	8.7
50	Amalosia lesueurii	Least Concern	Squamata	Diplodactylidae	5	26	3361	No	No	10.2
51	Zootoca vivipara	Least Concern	Squamata	Lacertidae	4	36	284854	No	No	10.7
52	Varanus gouldii	Least Concern	Squamata	Varanidae	4	5	135675	No	Unknown	6918.3
53	Tiliqua rugosa	Least Concern	Squamata	Scincidae	4	14	217541	No	No	1230.3
54	Thamnophis proximus	Least Concern	Squamata	Colubridae	4	3	412919	No	Yes	562.3
55	Tantilla coronata	Least Concern	Squamata	Colubridae	4	2	42601	No	Yes	7
56	Storeria occipitomaculata	Least Concern	Squamata	Colubridae	4	6	83210	No	No	14.9
57	Sceloporus occidentalis	Least Concern	Squamata	Phrynosomatidae	4	10	325843	No	No	30.9
58	Psammodromus algirus	Least Concern	Squamata	Lacertidae	4	23	13582	No	No	19.5
59	Pituophis catenifer	Least Concern	Squamata	Colubridae	4	2	248695	No	No	1586.3
60	Macrochelys temminckii	Vulnerable	Testudines	Chelydridae	4	10	1853291	No	No	113000
61	Lerista distinguenda	Least Concern	Squamata	Scincidae	4	8	66	No	No	1
62	Lampropeltis getula	Least Concern	Squamata	Colubridae	4	0	326470	No	No	755.4
63	Lacerta agilis	Least Concern	Squamata	Lacertidae	4	15	155573	No	No	33.9
64	Hoplocephalus bungaroides	Vulnerable	Squamata	Elapidae	4	4	24313	No	Yes	195.8
65	Heteronotia binoei	Least Concern	Squamata	Gekkonidae	4	12	16324	No	No	3.6
66	Hemiergis initialis	Least Concern	Squamata	Scincidae	4	18	53	No	No	1
67	Graptemys pseudogeographica	Least Concern	Testudines	Emydidae	4	1	36911	No	No	2473
68	Glyptemys insculpta	Endangered	Testudines	Emydidae	4	18	179436	No	No	1599
69	Emydura macquarii	Not Evaluated	Testudines	Chelidae	4	6	20699	No	No	4955
70	Diplodactylus conspicillatus	Least Concern	Squamata	Diplodactylidae	4	12	1208	No	No	5.5
71	Crocodylus niloticus	Least Concern	Crocodilia	Crocodylidae	4	9	2109870	No	No	750000
72	Carphophis amoenus	Least Concern	Squamata	Colubridae	4	7	16796	No	No	11.8
73	Caiman latirostris	Least Concern	Crocodilia	Alligatoridae	4	12	80498	No	No	175003
74	Astrochelys radiata	Critically Endangered	Testudines	Testudinidae	4	24	194839	Yes	No	16000
75	Aspidoscelis sexlineatus	Least Concern	Squamata	Teiidae	4	7	58025	No	No	22.4
76	Apalone mutica	Least Concern	Testudines	Trionychidae	4	9	52384	No	No	4663
77	Anguis fragilis	Least Concern	Squamata	Anguidae	4	5	18794	No	No	79.4
78	Alligator sinensis	Critically Endangered	Crocodilia	Alligatoridae	4	31	687493	No	No	84000
79	Aldabrachelys gigantea	Vulnerable	Testudines	Testudinidae	4	28	701074	Yes	No	117200
80	Actinemys marmorata	Vulnerable	Testudines	Emydidae	4	5	116375	No	No	1816
81	Lampropeltis triangulum	Least Concern	Squamata	Colubridae	3	2.5	1250695	No	No	598.1
82	Alsophis antiguae	Critically Endangered	Squamata	Colubridae	3	1.5	64262	Yes	Yes	116.8
83	Virginia valeriae	Least Concern	Squamata	Colubridae	3	9	24903	No	No	13
84	Timon lepidus	Near Threatened	Squamata	Lacertidae	3	13	56450	No	No	380.2
85	Thamnophis elegans	Least Concern	Squamata	Colubridae	3	4	111245	No	Yes	377.2
86	Stigmochelys pardalis	Least Concern	Testudines	Testudinidae	3	22	321213	No	No	54839
87	Pseudonaja textilis	Least Concern	Squamata	Elapidae	3	6	1641546	No	Yes	1683.5
88	Pseudonaja affinis	Least Concern	Squamata	Elapidae	3	5	309301	No	Yes	1338.4
89	Pogona minor	Least Concern	Squamata	Agamidae	3	3	52440	No	No	173.8
90	Podocnemis lewyana	Critically Endangered	Testudines	Podocnemididae	3	17	9323	No	No	11155
91	Podocnemis expansa	Vulnerable	Testudines	Podocnemididae	3	30	61430	No	No	64845
92	Podarcis hispanicus	Least Concern	Squamata	Lacertidae	3	8	8130	No	No	9.3
93	Pholidoscelis polops	Endangered	Squamata	Teiidae	3	14	11814	Yes	No	9.3
94	Pantherophis guttatus	Least Concern	Squamata	Colubridae	3	3	1984895	No	No	543.7
95	Oligosoma suteri	Least Concern	Squamata	Scincidae	3	10	364	Yes	No	45.7
96	Oligosoma otagense	Endangered	Squamata	Scincidae	3	4	6820	Yes	No	117.5
97	Morethia obscura	Least Concern	Squamata	Scincidae	3	4	247	No	No	3.3
98	Hydrophis elegans	Least Concern	Squamata	Elapidae	3	5	9358	No	Yes	1338.4
99	Hoplodactylus duvaucelii	Near Threatened	Squamata	Diplodactylidae	3	17	13014	Yes	No	93.3
100	Graptemys ouachitensis	Least Concern	Testudines	Emydidae	3	1	26974	No	No	1795
101	Glyptemys muhlenbergii	Critically Endangered	Testudines	Emydidae	3	14	150767	No	No	243
102	Gehyra dubia	Least Concern	Squamata	Gekkonidae	3	11	2415	No	No	10.2
103	Egernia napoleonis	Least Concern	Squamata	Scincidae	3	7	308	No	No	53.7
104	Ctenotus taeniolatus	Least Concern	Squamata	Scincidae	3	6	4374	No	No	14.8
105	Ctenophorus nuchalis	Least Concern	Squamata	Agamidae	3	18	10513	No	No	70.8
106	Cryptophis nigrescens	Least Concern	Squamata	Elapidae	3	3	14001	No	Yes	391.4
107	Crocodylus mindorensis	Critically Endangered	Crocodilia	Crocodylidae	3	8	255050	Yes	No	104763
108	Crocodylus intermedius	Critically Endangered	Crocodilia	Crocodylidae	3	3	327592	No	No	652672
109	Crocodylus acutus	Vulnerable	Crocodilia	Crocodylidae	3	7	1918477	No	No	539586
110	Coronella austriaca	Least Concern	Squamata	Colubridae	3	7	65494	No	No	66.5
111	Chelodina longicollis	Not Evaluated	Testudines	Chelidae	3	5	181481	No	No	1293
112	Pantherophis alleghaniensis	Least Concern	Squamata	Colubridae	2	2	524676	No	Unknown	1281.4
113	Zamenis scalaris	Least Concern	Squamata	Colubridae	2	5	63617	No	Unknown	386.6
114	Woodworthia maculata	Least Concern	Squamata	Diplodactylidae	2	13	2850	Yes	No	14.3
115	Vipera aspis	Least Concern	Squamata	Viperidae	2	5	223456	No	Yes	324.8
116	Varanus varius	Least Concern	Squamata	Varanidae	2	8	292804	No	Unknown	10715.2
117	Varanus panoptes	Least Concern	Squamata	Varanidae	2	5	1161	No	Unknown	9549.9
118	Tympanocryptis intima	Least Concern	Squamata	Agamidae	2	8	767	No	No	7.2
119	Thamnophis radix	Least Concern	Squamata	Colubridae	2	1	354039	No	Yes	383
120	Testudo horsfieldii	Vulnerable	Testudines	Testudinidae	2	22	406995	No	No	4123
121	Testudo graeca	Vulnerable	Testudines	Testudinidae	2	17	84151	No	No	4981
122	Terrapene ornata	Near Threatened	Testudines	Emydidae	2	6	46212	No	No	414
123	Strophurus williamsi	Least Concern	Squamata	Diplodactylidae	2	10	1811	No	No	6.9
124	Sceloporus magister	Least Concern	Squamata	Phrynosomatidae	2	14	62616	No	No	81.3
125	Sauromalus ater	Least Concern	Squamata	Iguanidae	2	2	37353	No	No	524.8
126	Saproscincus basiliscus	Least Concern	Squamata	Scincidae	2	9	169	No	No	2.3
127	Rhynchoedura ornata	Least Concern	Squamata	Diplodactylidae	2	6	1029	No	No	3.6
128	Pyxis planicauda	Critically Endangered	Testudines	Testudinidae	2	23	14072	Yes	No	890
129	Pyxis arachnoides	Critically Endangered	Testudines	Testudinidae	2	23	33775	Yes	No	746
130	Python regius	Least Concern	Squamata	Pythonidae	2	12	1449264	No	No	1610.6
131	Pseudemys rubriventris	Near Threatened	Testudines	Emydidae	2	2	51304	No	No	7204
132	Podocnemis unifilis	Vulnerable	Testudines	Podocnemididae	2	21	51011	No	No	13585
133	Podocnemis sextuberculata	Vulnerable	Testudines	Podocnemididae	2	24	6869	No	No	3907
134	Plestiodon inexpectatus	Least Concern	Squamata	Scincidae	2	10	42114	No	No	14.8
135	Plestiodon chinensis	Least Concern	Squamata	Scincidae	2	5	8	No	No	55
136	Plestiodon anthracinus	Least Concern	Squamata	Scincidae	2	15	18325	No	No	6.8
137	Phrynosoma cornutum	Least Concern	Squamata	Phrynosomatidae	2	20	339029	No	No	63.1
138	Phrynocephalus przewalskii	Least Concern	Squamata	Agamidae	2	3	0	No	No	24
139	Pelusios subniger	Least Concern	Testudines	Pelomedusidae	2	10	10043	No	No	601
140	Pelusios castanoides	Least Concern	Testudines	Pelomedusidae	2	7	5632	No	No	1169
141	Pantherophis vulpinus	Least Concern	Squamata	Colubridae	2	1	48503	No	No	514.8
142	Oligosoma whitakeri	Endangered	Squamata	Scincidae	2	3	2921	Yes	No	31.6
143	Oligosoma nigriplantare	Near Threatened	Squamata	Scincidae	2	5	332	Yes	No	20
144	Oligosoma aeneum	Least Concern	Squamata	Scincidae	2	6	10575	Yes	No	8.9
145	Notechis scutatus	Least Concern	Squamata	Elapidae	2	5	1072373	No	Yes	1338.4
146	Nephrurus levis	Least Concern	Squamata	Carphodactylidae	2	13	20134	No	No	24
147	Natrix maura	Least Concern	Squamata	Colubridae	2	15	71316	No	No	135.8
148	Natrix helvetica	Not Evaluated	Squamata	Colubridae	2	6	0	No	Unknown	2.68
149	Morethia taeniopleura	Least Concern	Squamata	Scincidae	2	4	127	No	No	1.5
150	Morelia spilota	Least Concern	Squamata	Pythonidae	2	3	440222	No	No	21710.2
151	Malpolon monspessulanus	Least Concern	Squamata	Psammophiidae	2	8	117003	No	Yes	388.4
152	Lygisaurus foliorum	Least Concern	Squamata	Scincidae	2	3	116	No	No	1.5
153	Lucasium stenodactylus	Least Concern	Squamata	Diplodactylidae	2	2	1217	No	No	4.9
154	Lerista labialis	Least Concern	Squamata	Scincidae	2	5	1030	No	No	1.5
155	Lampropholis guichenoti	Least Concern	Squamata	Scincidae	2	5	359924	No	No	2.6
156	Lampropholis coggeri	Least Concern	Squamata	Scincidae	2	5	164	No	No	1.6
157	Intellagama lesueurii	Least Concern	Squamata	Agamidae	2	35	320221	No	No	912
158	Iguana delicatissima	Critically Endangered	Squamata	Iguanidae	2	7	61167	Yes	No	3467.4
159	Hydrophis ornatus	Least Concern	Squamata	Elapidae	2	2	21869	No	Yes	327.9
160	Hydrophis major	Least Concern	Squamata	Elapidae	2	4	1488	No	Yes	474.5
161	Hydrophis hardwickii	Not Evaluated	Squamata	Elapidae	2	3	8587	No	Yes	252.3
162	Heterodon platirhinos	Least Concern	Squamata	Colubridae	2	9	391462	No	Yes	243.6
163	Heloderma suspectum	Near Threatened	Squamata	Helodermatidae	2	22	2100088	No	Yes	977.2
164	Heloderma horridum	Least Concern	Squamata	Helodermatidae	2	27	226617	No	Yes	3020
165	Gnypetoscincus queenslandiae	Least Concern	Squamata	Scincidae	2	22	66	No	No	1.11
166	Gehyra variegata	Least Concern	Squamata	Gekkonidae	2	2	6088	No	No	7.4
167	Gavialis gangeticus	Critically Endangered	Crocodilia	Gavialidae	2	32	1870975	No	No	806101
168	Gambelia wislizenii	Least Concern	Squamata	Crotaphytidae	2	7	28247	No	No	74.1
169	Eulamprus quoyii	Least Concern	Squamata	Scincidae	2	14	14519	No	No	46.8
170	Diplodactylus vittatus	Least Concern	Squamata	Diplodactylidae	2	13	5030	No	No	4.2
171	Diplodactylus tessellatus	Least Concern	Squamata	Diplodactylidae	2	17	2250	No	No	4.1
172	Diplodactylus lateroides	Least Concern	Squamata	Diplodactylidae	2	5	752	No	No	2.6
173	Demansia psammophis	Least Concern	Squamata	Elapidae	2	2	26256	No	Yes	252.3
174	Cyclura rileyi	Endangered	Squamata	Iguanidae	2	2	10295	Yes	No	2630.3
175	Cyclura lewisi	Endangered	Squamata	Iguanidae	2	6	224435	Yes	No	7079.5
176	Cyclura cychlura	Vulnerable	Squamata	Iguanidae	2	2	15740	Yes	No	11749
177	Cyclura cornuta	Endangered	Squamata	Iguanidae	2	7	144299	Yes	No	10964.8
178	Cyclura carinata	Endangered	Squamata	Iguanidae	2	4	11966	Yes	No	5623.4
179	Ctenotus strauchii	Least Concern	Squamata	Scincidae	2	12	2022	No	No	4.9
180	Ctenotus schomburgkii	Least Concern	Squamata	Scincidae	2	14	61	No	No	3.5
181	Ctenotus regius	Least Concern	Squamata	Scincidae	2	7	125	No	No	11.7
182	Ctenotus labillardieri	Least Concern	Squamata	Scincidae	2	11	103	No	No	8.9
183	Ctenotus australis	Least Concern	Squamata	Scincidae	2	3	917	No	No	29.5
184	Cryptoblepharus buchananii	Least Concern	Squamata	Scincidae	2	3	181	No	No	2.2
185	Crotalus viridis	Least Concern	Squamata	Viperidae	2	4	281703	No	Yes	2238.1
186	Crotalus oreganus	Least Concern	Squamata	Viperidae	2	3	187130	No	Yes	2140.8
187	Crotalus atrox	Least Concern	Squamata	Viperidae	2	4	677641	No	Yes	6163.1
188	Crocodylus porosus	Least Concern	Crocodilia	Crocodylidae	2	13	3954281	No	No	150000
189	Chilabothrus subflavus	Vulnerable	Squamata	Boidae	2	6	74206	Yes	No	5189.1
190	Chelonoidis chilensis	Vulnerable	Testudines	Testudinidae	2	19	29754	No	No	15129
191	Chamaeleo chamaeleon	Least Concern	Squamata	Chamaeleonidae	2	8	113695	No	No	95.5
192	Cemophora coccinea	Least Concern	Squamata	Colubridae	2	5	53331	No	No	72.6
193	Carlia rubrigularis	Least Concern	Squamata	Scincidae	2	3	251	No	No	4.4
194	Callisaurus draconoides	Least Concern	Squamata	Phrynosomatidae	2	17	58307	No	No	39.8
195	Bothriechis supraciliaris	Least Concern	Squamata	Viperidae	2	9	216948	No	Yes	272.3
196	Aspidoscelis uniparens	Least Concern	Squamata	Teiidae	2	11	100661	No	No	18.6
197	Anilios australis	Least Concern	Squamata	Typhlopidae	2	7	1242	No	No	90.2
198	Aipysurus laevis	Least Concern	Squamata	Elapidae	2	3	80272	No	Yes	1338.4
199	Acritoscincus platynotus	Least Concern	Squamata	Scincidae	2	5	291	No	No	1.02
200	Rena dulcis	Least Concern	Squamata	Leptotyphlopidae	1	3	59090	No	No	4.9
201	Macrovipera lebetinus	Least Concern	Squamata	Viperidae	1	3	16720	No	Yes	4769.8
202	Fowlea piscator	Least Concern	Squamata	Colubridae	1	8	127276	No	Yes	1819.7
203	Woodworthia chrysosiretica	Near Threatened	Squamata	Diplodactylidae	1	15	5391	Yes	No	10.3
204	Vipera seoanei	Least Concern	Squamata	Viperidae	1	4	34083	No	Yes	184.6
205	Vipera latastei	Vulnerable	Squamata	Viperidae	1	4	54286	No	Yes	200.4
206	Varanus tristis	Least Concern	Squamata	Varanidae	1	6	25630	No	Unknown	549.5
207	Varanus timorensis	Least Concern	Squamata	Varanidae	1	6	27792	Yes	Unknown	436.5
208	Varanus scalaris	Least Concern	Squamata	Varanidae	1	8	0	No	Unknown	354.8
209	Varanus salvator	Least Concern	Squamata	Varanidae	1	1	973474	No	Unknown	41686.9
210	Varanus rosenbergi	Least Concern	Squamata	Varanidae	1	6	28066	No	Unknown	3020
211	Varanus olivaceus	Vulnerable	Squamata	Varanidae	1	5	47195	Yes	Unknown	9120.1
212	Varanus komodoensis	Vulnerable	Squamata	Varanidae	1	7	7318871	Yes	Unknown	109648
213	Varanus albigularis	Least Concern	Squamata	Varanidae	1	4	118885	No	Unknown	15135.6
214	Urosaurus ornatus	Least Concern	Squamata	Phrynosomatidae	1	6	39077	No	No	11.7
215	Urosaurus nigricauda	Least Concern	Squamata	Phrynosomatidae	1	12	0	No	No	10.2
216	Uroplatus phantasticus	Least Concern	Squamata	Gekkonidae	1	24	236642	Yes	No	12.6
217	Uroplatus lineatus	Least Concern	Squamata	Gekkonidae	1	32	997	Yes	No	83.2
218	Uroplatus ebenaui	Vulnerable	Squamata	Gekkonidae	1	30	11857	Yes	No	7.2
219	Underwoodisaurus milii	Least Concern	Squamata	Carphodactylidae	1	10	28651	No	No	22.9
220	Uma notata	Near Threatened	Squamata	Phrynosomatidae	1	3	0	No	No	53.7
221	Uma inornata	Endangered	Squamata	Phrynosomatidae	1	1	10494	No	No	56.2
222	Tympanocryptis tetraporophora	Least Concern	Squamata	Agamidae	1	13	4672	No	No	13.2
223	Trimeresurus albolabris	Least Concern	Squamata	Viperidae	1	4	151646	No	Yes	521.2
224	Trachylepis variegata	Least Concern	Squamata	Scincidae	1	8	99	No	No	3.5
225	Trachylepis sparsa	Least Concern	Squamata	Scincidae	1	6	106	No	No	27.5
226	Trachemys grayi	Not Evaluated	Testudines	Emydidae	1	7	13002	No	No	1854
227	Tiliqua scincoides	Least Concern	Squamata	Scincidae	1	3	41119	No	No	1621.8
228	Tiliqua occipitalis	Least Concern	Squamata	Scincidae	1	6	24666	No	No	912
229	Thelotornis capensis	Least Concern	Squamata	Colubridae	1	4	8525	No	Unknown	275.4
230	Thamnophis melanogaster	Endangered	Squamata	Colubridae	1	4	3953	No	Yes	175.1
231	Thamnophis marcianus	Least Concern	Squamata	Colubridae	1	4	148377	No	Yes	365.9
232	Thamnophis eques	Least Concern	Squamata	Colubridae	1	4	6322	No	Yes	2800.9
233	Testudo kleinmanni	Critically Endangered	Testudines	Testudinidae	1	12	59281	No	No	667
234	Tarentola mauritanica	Least Concern	Squamata	Phyllodactylidae	1	8	99369	No	No	16.6
235	Tantilla nigriceps	Least Concern	Squamata	Colubridae	1	2	6019	No	Yes	10.7
236	Takydromus kuehnei	Least Concern	Squamata	Lacertidae	1	25	310	No	No	6.6
237	Suta suta	Least Concern	Squamata	Elapidae	1	5	2053	No	Yes	73.8
238	Sphenomorphus incognitus	Least Concern	Squamata	Scincidae	1	33	45	No	No	28.8
239	Sphaerodactylus townsendi	Least Concern	Squamata	Sphaerodactylidae	1	3	682	Yes	No	0.7
240	Sphaerodactylus savagei	Near Threatened	Squamata	Sphaerodactylidae	1	9	417	Yes	No	0.9
241	Sphaerodactylus roosevelti	Near Threatened	Squamata	Sphaerodactylidae	1	11	901	Yes	No	1.5
242	Sphaerodactylus pimienta	Endangered	Squamata	Sphaerodactylidae	1	9	545	Yes	No	1.3
243	Sphaerodactylus nigropunctatus	Least Concern	Squamata	Sphaerodactylidae	1	9	572	Yes	No	1.6
244	Sphaerodactylus nicholsi	Least Concern	Squamata	Sphaerodactylidae	1	2	1423	Yes	No	0.4
245	Sphaerodactylus argus	Least Concern	Squamata	Sphaerodactylidae	1	15	4140	No	No	0.9
246	Sonora occipitalis	Least Concern	Squamata	Colubridae	1	3	11291	No	Unknown	13.9
247	Sistrurus miliarius	Least Concern	Squamata	Viperidae	1	11	306988	No	Yes	275.2
248	Nyctophilopython oenpelliensis	Vulnerable	Squamata	Pythonidae	1	9	29161	No	No	26300.1
249	Simalia amethistina	Least Concern	Squamata	Pythonidae	1	4	135602	No	No	160258
250	Silvascincus murrayi	Least Concern	Squamata	Scincidae	1	13	86	No	No	27.5
251	Sceloporus uniformis	Not Evaluated	Squamata	Phrynosomatidae	1	5	8012	No	No	77.6
252	Sceloporus torquatus	Least Concern	Squamata	Phrynosomatidae	1	7	0	No	No	79.4
253	Sceloporus scalaris	Least Concern	Squamata	Phrynosomatidae	1	3	2380	No	No	16.2
254	Sceloporus licki	Least Concern	Squamata	Phrynosomatidae	1	8	0	No	No	26.9
255	Sceloporus hunsakeri	Least Concern	Squamata	Phrynosomatidae	1	10	0	No	No	21.9
256	Sceloporus grammicus	Least Concern	Squamata	Phrynosomatidae	1	11	7384	No	No	17.8
257	Sceloporus graciosus	Least Concern	Squamata	Phrynosomatidae	1	7	73990	No	No	22.9
258	Sauromalus varius	Vulnerable	Squamata	Iguanidae	1	1	18261	Yes	No	1659.6
259	Sauromalus hispidus	Endangered	Squamata	Iguanidae	1	1	18814	Yes	No	1380.4
260	Saproscincus mustelinus	Least Concern	Squamata	Scincidae	1	3	3756	No	No	5.1
261	Sanzinia madagascariensis	Least Concern	Squamata	Boidae	1	17	23710	Yes	No	4056.5
262	Salvadora hexalepis	Least Concern	Squamata	Colubridae	1	7	14219	No	No	164.6
263	Sacalia quadriocellata	Endangered	Testudines	Geoemydidae	1	23	13800	No	No	492
264	Regina septemvittata	Least Concern	Squamata	Colubridae	1	11	213125	No	No	217
265	Python molurus	Near Threatened	Squamata	Pythonidae	1	8	127134	No	No	119935
266	Ptyas mucosa	Least Concern	Squamata	Colubridae	1	6	374560	No	No	3248.4
267	Ptyas korros	Near Threatened	Squamata	Colubridae	1	7	34824	No	Unknown	1432.3
268	Pseudonaja nuchalis	Data Deficient	Squamata	Elapidae	1	5	112514	No	Yes	782.2
269	Pseudemys alabamensis	Endangered	Testudines	Emydidae	1	1	13937	No	No	4269
270	Pseudemydura umbrina	Critically Endangered	Testudines	Chelidae	1	69	30226	No	No	606
271	Pseudechis colletti	Least Concern	Squamata	Elapidae	1	2	35003	No	Yes	669.7
272	Protobothrops flavoviridis	Least Concern	Squamata	Viperidae	1	4	79901	Yes	Yes	6659.1
273	Proablepharus tenuis	Least Concern	Squamata	Scincidae	1	4	81	No	No	0.5
274	Pogona barbata	Least Concern	Squamata	Agamidae	1	3	119974	No	No	691.8
275	Podarcis muralis	Least Concern	Squamata	Lacertidae	1	11	133366	No	No	11
276	Podarcis bocagei	Least Concern	Squamata	Lacertidae	1	11	4091	No	No	7.9
277	Plica plica	Least Concern	Squamata	Tropiduridae	1	6	15481	No	No	169.8
278	Plestiodon skiltonianus	Least Concern	Squamata	Scincidae	1	5	124109	No	No	13.2
279	Plestiodon obsoletus	Least Concern	Squamata	Scincidae	1	8	52903	No	No	67.6
280	Plestiodon egregius	Least Concern	Squamata	Scincidae	1	13	15914	No	No	5.1
281	Placosoma glabellum	Least Concern	Squamata	Gymnophthalmidae	1	7	426	No	No	3.3
282	Pituophis deppei	Least Concern	Squamata	Colubridae	1	3	1002	No	Unknown	514
283	Phrynosoma platyrhinos	Least Concern	Squamata	Phrynosomatidae	1	3	191410	No	No	27.5
284	Phrynosoma modestum	Least Concern	Squamata	Phrynosomatidae	1	15	15390	No	No	12.6
285	Phrynosoma mcallii	Near Threatened	Squamata	Phrynosomatidae	1	10	18845	No	No	39.8
286	Phrynosoma asio	Least Concern	Squamata	Phrynosomatidae	1	20	10653	No	No	56.2
287	Phrynops hilarii	Not Evaluated	Testudines	Chelidae	1	4	11021	No	No	6067
288	Phrynocephalus versicolor	Least Concern	Squamata	Agamidae	1	3	5272	No	No	9.5
289	Phrynocephalus helioscopus	Least Concern	Squamata	Agamidae	1	7	1958	No	No	11
290	Phrynocephalus guttatus	Least Concern	Squamata	Agamidae	1	5	0	No	No	8.7
291	Phrynocephalus frontalis	Least Concern	Squamata	Agamidae	1	5	0	No	No	6.6
292	Phrynocephalus axillaris	Least Concern	Squamata	Agamidae	1	9	0	No	No	8.1
293	Phelsuma standingi	Vulnerable	Squamata	Gekkonidae	1	25	12601	Yes	No	15.5
294	Phelsuma ornata	Least Concern	Squamata	Gekkonidae	1	5	20203	Yes	No	4.5
295	Phelsuma madagascariensis	Least Concern	Squamata	Gekkonidae	1	15	17732	Yes	No	31.6
296	Phelsuma guentheri	Vulnerable	Squamata	Gekkonidae	1	15	10335	Yes	No	69.2
297	Phelsuma borbonica	Endangered	Squamata	Gekkonidae	1	9	4799	Yes	No	7.9
298	Petrosaurus thalassinus	Least Concern	Squamata	Phrynosomatidae	1	2	11457	No	No	141.3
299	Pedioplanis namaquensis	Least Concern	Squamata	Lacertidae	1	21	342	No	No	4.2
300	Pedioplanis lineoocellata	Least Concern	Squamata	Lacertidae	1	29	397	No	No	7.1
301	Suta nigriceps	Least Concern	Squamata	Elapidae	1	4	700	No	Yes	70.9
302	Suta gouldii	Least Concern	Squamata	Elapidae	1	3	1443	No	Yes	54.7
303	Paleosuchus trigonatus	Least Concern	Crocodilia	Alligatoridae	1	16	82058	No	No	46220
304	Ovophis okinavensis	Least Concern	Squamata	Viperidae	1	11	32968	Yes	Yes	521.2
305	Ophiophagus hannah	Vulnerable	Squamata	Elapidae	1	22	4169811	No	Yes	17723.3
306	Opheodrys vernalis	Least Concern	Squamata	Colubridae	1	4	423420	No	No	68.7
307	Omanosaura cyanura	Least Concern	Squamata	Lacertidae	1	34	925	No	No	5
308	Oligosoma smithi	Least Concern	Squamata	Scincidae	1	4	317	Yes	No	11.2
309	Oligosoma macgregori	Vulnerable	Squamata	Scincidae	1	5	1280	Yes	No	35.5
310	Oligosoma grande	Endangered	Squamata	Scincidae	1	6	2864	Yes	No	37.2
311	Oligosoma alani	Vulnerable	Squamata	Scincidae	1	5	1681	Yes	No	79.4
312	Nerodia fasciata	Least Concern	Squamata	Colubridae	1	1	184312	No	No	1307.4
313	Nerodia clarkii	Least Concern	Squamata	Colubridae	1	1	34445	No	Unknown	225.7
314	Nephrurus wheeleri	Least Concern	Squamata	Carphodactylidae	1	24	3037	No	No	18.6
315	Naultinus gemmeus	Endangered	Squamata	Diplodactylidae	1	6	15650	Yes	No	10.2
316	Natator depressus	Data Deficient	Testudines	Cheloniidae	1	24	142650	No	No	74400
317	Naja mossambica	Least Concern	Squamata	Elapidae	1	2	134637	No	Yes	669.7
318	Nactus serpensinsula	Vulnerable	Squamata	Gekkonidae	1	7	3599	Yes	No	5.8
319	Montivipera raddei	Near Threatened	Squamata	Viperidae	1	3	7408	No	Yes	687.8
320	Montivipera latifii	Endangered	Squamata	Viperidae	1	2	1755	No	Yes	262.5
321	Micrablepharus atticolus	Least Concern	Squamata	Gymnophthalmidae	1	15	328	No	No	2.3
322	Mesoclemmys gibba	Critically Endangered	Testudines	Chelidae	1	14	7006	No	No	1632
323	Melanochelys tricarinata	Endangered	Testudines	Geoemydidae	1	5	8519	No	No	683
324	Mauremys reevesii	Endangered	Testudines	Geoemydidae	1	6	73636	No	No	3767
325	Mauremys mutica	Endangered	Testudines	Geoemydidae	1	16	20288	No	No	1210
326	Masticophis flagellum	Least Concern	Squamata	Colubridae	1	5	272427	No	No	1326.2
327	Malayopython reticulatus	Least Concern	Squamata	Pythonidae	1	10	1692688	No	No	246604
328	Malayemys macrocephala	Least Concern	Testudines	Geoemydidae	1	5	6980	No	No	1580
329	Malacochersus tornieri	Critically Endangered	Testudines	Testudinidae	1	20	94953	No	No	1229
330	Macroprotodon brevis	Near Threatened	Squamata	Colubridae	1	1	7420	No	Unknown	20.2
331	Lycodon travancoricus	Least Concern	Squamata	Colubridae	1	4	6403	No	Unknown	54.9
332	Lycodon rufozonatus	Least Concern	Squamata	Colubridae	1	4	13503	No	No	251.1
333	Lucasium damaeum	Least Concern	Squamata	Diplodactylidae	1	2	2175	No	No	4.3
334	Lophosaurus boydii	Least Concern	Squamata	Agamidae	1	13	47556	No	No	190.5
335	Liopholis whitii	Least Concern	Squamata	Scincidae	1	12	6618	No	No	31.6
336	Liasis mackloti	Least Concern	Squamata	Pythonidae	1	2	42744	Yes	No	6242.2
337	Liasis fuscus	Least Concern	Squamata	Pythonidae	1	4	11736	No	No	10123.4
338	Lialis burtonis	Least Concern	Squamata	Pygopodidae	1	4	64927	No	No	22.9
339	Leiolopisma telfairii	Vulnerable	Squamata	Scincidae	1	15	6596	Yes	No	123
340	Lampropeltis mexicana	Least Concern	Squamata	Colubridae	1	2	19394	No	Unknown	32.7
341	Lampropeltis elapsoides	Least Concern	Squamata	Colubridae	1	5	204948	No	Unknown	45
342	Lachesis acrochorda	Least Concern	Squamata	Viperidae	1	5	9997	No	Yes	12747.4
343	Lacerta schreiberi	Near Threatened	Squamata	Lacertidae	1	18	7891	No	No	75.9
344	Lacerta bilineata	Least Concern	Squamata	Lacertidae	1	10	45237	No	No	50.1
345	Kinosternon sonoriense	Near Threatened	Testudines	Kinosternidae	1	6	12302	No	No	882
346	Kinosternon flavescens	Least Concern	Testudines	Kinosternidae	1	6	26819	No	No	733
347	Kinixys homeana	Vulnerable	Testudines	Testudinidae	1	11	11588	No	No	2210
348	Kinixys erosa	Data Deficient	Testudines	Testudinidae	1	10	12423	No	No	10956
349	Kentropyx calcarata	Least Concern	Squamata	Teiidae	1	15	3875	No	No	51.3
350	Indotyphlops braminus	Least Concern	Squamata	Typhlopidae	1	5	387654	No	No	2.1
351	Hydrophis stokesii	Least Concern	Squamata	Elapidae	1	5	9698	No	Yes	1338.4
352	Hydrophis schistosus	Least Concern	Squamata	Elapidae	1	2	130330	No	Yes	391.4
353	Hydrophis peronii	Least Concern	Squamata	Elapidae	1	2	5976	No	Yes	415.3
354	Hydrophis pacificus	Near Threatened	Squamata	Elapidae	1	2	159	No	Yes	567.2
355	Hydrophis macdowelli	Least Concern	Squamata	Elapidae	1	4	119	No	Yes	147.5
356	Hydrophis kingii	Least Concern	Squamata	Elapidae	1	5	174	No	Yes	669.7
357	Homopus areolatus	Least Concern	Testudines	Testudinidae	1	20	18533	No	No	890
358	Heterodon nasicus	Least Concern	Squamata	Colubridae	1	7	244448	No	Yes	504.1
359	Heterodactylus imbricatus	Least Concern	Squamata	Gymnophthalmidae	1	7	282	No	No	36.3
360	Heosemys depressa	Critically Endangered	Testudines	Geoemydidae	1	13	67178	No	No	2605
361	Hemorrhois hippocrepis	Least Concern	Squamata	Colubridae	1	8	42971	No	No	681.3
362	Hemiergis talbingoensis	Least Concern	Squamata	Scincidae	1	9	68	No	No	1.9
363	Hemiergis quadrilineatus	Least Concern	Squamata	Scincidae	1	5	2448	No	No	2.7
364	Hemiaspis signata	Least Concern	Squamata	Elapidae	1	17	14130	No	Yes	106.9
365	Heliobolus lugubris	Least Concern	Squamata	Lacertidae	1	19	7621	No	No	6.5
366	Gopherus berlandieri	Least Concern	Testudines	Testudinidae	1	11	63059	No	No	3022
367	Gonyosoma oxycephalum	Least Concern	Squamata	Colubridae	1	6	77067	No	No	1082.3
368	Gonyosoma boulengeri	Least Concern	Squamata	Colubridae	1	5	39290	No	Unknown	265.6
369	Gongylomorphus bojerii	Critically Endangered	Squamata	Scincidae	1	35	4931	Yes	No	7.4
370	Glaphyromorphus cracens	Least Concern	Squamata	Scincidae	1	14	31	No	No	3.7
371	Geochelone platynota	Critically Endangered	Testudines	Testudinidae	1	10	42178	No	No	4981
372	Gekko gecko	Least Concern	Squamata	Gekkonidae	1	9	805707	No	No	169.8
373	Gambelia sila	Endangered	Squamata	Crotaphytidae	1	5	16974	No	No	57.5
374	Furina diadema	Least Concern	Squamata	Elapidae	1	2	34868	No	Yes	27.8
375	Furcifer pardalis	Least Concern	Squamata	Chamaeleonidae	1	4	327368	Yes	No	269.2
376	Farancia abacura	Least Concern	Squamata	Colubridae	1	11	152721	No	No	1067.3
377	Euprepiophis mandarinus	Least Concern	Squamata	Colubridae	1	10	21236	No	Unknown	478.4
378	Eunectes murinus	Least Concern	Squamata	Boidae	1	4	1641355	No	No	345144
379	Eulamprus leuraensis	Endangered	Squamata	Scincidae	1	13	6732	No	No	12.9
380	Eulamprus heatwolei	Least Concern	Squamata	Scincidae	1	8	151	No	No	22.4
381	Eryx johnii	Near Threatened	Squamata	Boidae	1	7	238560	No	No	480.8
382	Erymnochelys madagascariensis	Critically Endangered	Testudines	Podocnemididae	1	82	20452	Yes	No	11155
383	Eremiascincus isolepis	Least Concern	Squamata	Scincidae	1	8	33	No	No	8.5
384	Eremias multiocellata	Least Concern	Squamata	Lacertidae	1	8	584	No	No	11
385	Eremias argus	Least Concern	Squamata	Lacertidae	1	15	1639	No	No	7.2
386	Enyalius perditus	Least Concern	Squamata	Leiosauridae	1	5	0	No	No	30.2
387	Elusor macrurus	Endangered	Testudines	Chelidae	1	20	150353	No	No	6067
388	Elgaria multicarinata	Least Concern	Squamata	Anguidae	1	2	232284	No	No	117.5
389	Elgaria coerulea	Least Concern	Squamata	Anguidae	1	10	134652	No	No	45.7
390	Elaphe taeniura	Vulnerable	Squamata	Colubridae	1	11	102237	No	No	1445.4
391	Elaphe schrenckii	Least Concern	Squamata	Colubridae	1	2	33631	No	No	450.9
392	Egernia stokesii	Least Concern	Squamata	Scincidae	1	8	2081	No	No	223.9
393	Egernia kingii	Least Concern	Squamata	Scincidae	1	11	7814	No	No	416.9
394	Ecpleopus gaudichaudii	Least Concern	Squamata	Gymnophthalmidae	1	36	2108	No	No	1.7
395	Echis coloratus	Least Concern	Squamata	Viperidae	1	7	25656	No	Yes	383.6
396	Drymarchon couperi	Least Concern	Squamata	Colubridae	1	1	653265	No	No	1364.1
397	Diporiphora nobbi	Least Concern	Squamata	Agamidae	1	11	0	No	No	19.5
398	Diporiphora bilineata	Least Concern	Squamata	Agamidae	1	9	0	No	No	8.3
399	Diporiphora australis	Least Concern	Squamata	Agamidae	1	10	0	No	No	14.8
400	Dendrelaphis tristis	Least Concern	Squamata	Colubridae	1	5	49667	No	Unknown	444.2
401	Dendrelaphis punctulatus	Least Concern	Squamata	Colubridae	1	5	103955	No	No	681.3
402	Delma tincta	Least Concern	Squamata	Pygopodidae	1	4	2346	No	No	4.5
403	Delma impar	Endangered	Squamata	Pygopodidae	1	7	9156	No	No	6.2
404	Dasypeltis scabra	Least Concern	Squamata	Colubridae	1	5	46564	No	No	170.9
405	Daboia russelii	Least Concern	Squamata	Viperidae	1	14	1031048	No	Yes	3122.3
406	Cyclura pinguis	Critically Endangered	Squamata	Iguanidae	1	11	17436	Yes	No	7413.1
407	Cyclura nubila	Vulnerable	Squamata	Iguanidae	1	2	72733	Yes	No	17782.8
408	Cyclura collei	Critically Endangered	Squamata	Iguanidae	1	6	38646	Yes	No	3311.3
409	Cuora galbinifrons	Critically Endangered	Testudines	Geoemydidae	1	12	13009	No	No	1177
410	Cuora bourreti	Critically Endangered	Testudines	Geoemydidae	1	11	7143	No	No	901
411	Cuora aurocapitata	Critically Endangered	Testudines	Geoemydidae	1	8	12086	No	No	604
412	Ctenotus storri	Least Concern	Squamata	Scincidae	1	17	50	No	No	1.1
413	Ctenotus spaldingi	Least Concern	Squamata	Scincidae	1	7	60	No	No	29.5
414	Ctenotus rosarium	Least Concern	Squamata	Scincidae	1	14	48	No	No	1.5
415	Ctenotus pantherinus	Least Concern	Squamata	Scincidae	1	12	565	No	No	45.7
416	Ctenotus leonhardii	Least Concern	Squamata	Scincidae	1	3	99	No	No	10
417	Ctenotus lancelini	Critically Endangered	Squamata	Scincidae	1	6	1787	No	No	13.8
418	Ctenotus hebetior	Least Concern	Squamata	Scincidae	1	11	30	No	No	4.2
419	Ctenotus essingtonii	Least Concern	Squamata	Scincidae	1	7	26	No	No	7.8
420	Ctenotus allotropis	Least Concern	Squamata	Scincidae	1	14	46	No	No	3.1
421	Ctenosaura pectinata	Least Concern	Squamata	Iguanidae	1	3	62104	No	No	2691.5
422	Ctenophorus pictus	Least Concern	Squamata	Agamidae	1	16	13717	No	No	13.5
423	Ctenophorus fordi	Least Concern	Squamata	Agamidae	1	5	0	No	No	6.2
424	Cryptoblepharus virgatus	Least Concern	Squamata	Scincidae	1	3	3625	No	No	1.2
425	Cryptoblepharus plagiocephalus	Least Concern	Squamata	Scincidae	1	3	130	No	No	1.9
426	Cryptoblepharus pannosus	Least Concern	Squamata	Scincidae	1	3	86	No	No	1.5
427	Cryptoblepharus boutonii	Near Threatened	Squamata	Scincidae	1	2	253	Yes	No	1.3
428	Cryptoblepharus australis	Least Concern	Squamata	Scincidae	1	3	2274	No	No	1.8
429	Cryptoblepharus adamsi	Least Concern	Squamata	Scincidae	1	4	139	No	No	0.9
430	Crotaphytus collaris	Least Concern	Squamata	Crotaphytidae	1	4	151500	No	No	61.7
431	Crotaphytus bicinctores	Least Concern	Squamata	Crotaphytidae	1	5	15925	No	No	52.5
432	Crotalus polystictus	Least Concern	Squamata	Viperidae	1	10	14049	No	Yes	521.2
433	Crotalus molossus	Least Concern	Squamata	Viperidae	1	6	8328	No	Yes	1302.7
434	Crotalus enyo	Least Concern	Squamata	Viperidae	1	10	25041	No	Yes	371.3
435	Crotalus durissus	Least Concern	Squamata	Viperidae	1	2	163723	No	Yes	2883
436	Crocodylus rhombifer	Critically Endangered	Crocodilia	Crocodylidae	1	6	271344	Yes	No	320273
437	Crocodylus palustris	Vulnerable	Crocodilia	Crocodylidae	1	13	929480	No	No	450000
438	Corucia zebrata	Near Threatened	Squamata	Scincidae	1	27	77174	Yes	No	1230.3
439	Corallus caninus	Least Concern	Squamata	Boidae	1	9	318721	No	No	3214.8
440	Copeoglossum nigropunctatum	Least Concern	Squamata	Scincidae	1	3	2035	No	No	31.6
441	Conolophus subcristatus	Vulnerable	Squamata	Iguanidae	1	3	91587	Yes	No	6309.6
442	Concinnia tigrina	Least Concern	Squamata	Scincidae	1	12	0	No	No	12.9
443	Colobodactylus taunayi	Least Concern	Squamata	Gymnophthalmidae	1	12	336	No	No	6.5
444	Coeranoscincus frontalis	Least Concern	Squamata	Scincidae	1	16	112	No	No	28.8
445	Coelognathus helena	Least Concern	Squamata	Colubridae	1	13	69462	No	No	437.6
446	Cnemidophorus vanzoi	Critically Endangered	Squamata	Teiidae	1	7	4104	Yes	No	72.4
447	Clelia clelia	Least Concern	Squamata	Colubridae	1	1	11573	No	Yes	1722.6
448	Chrysopelea ornata	Least Concern	Squamata	Colubridae	1	8	131940	No	Yes	485.4
449	Chitra indica	Endangered	Testudines	Trionychidae	1	12	40692	No	No	201781
450	Chelodina reimanni	Near Threatened	Testudines	Chelidae	1	3	4683	Yes	No	1365
451	Chelodina expansa	Not Evaluated	Testudines	Chelidae	1	7	11971	No	No	9450
452	Chamaeleo dilepis	Least Concern	Squamata	Chamaeleonidae	1	12	29227	No	No	138
453	Chalcides striatus	Least Concern	Squamata	Scincidae	1	5	17441	No	No	33.9
454	Casarea dussumieri	Vulnerable	Squamata	Bolyeriidae	1	68	24420	Yes	No	1484.2
455	Carlia vivax	Least Concern	Squamata	Scincidae	1	1	160	No	No	2.3
456	Carlia tetradactyla	Least Concern	Squamata	Scincidae	1	6	355	No	No	5.1
457	Carlia schmeltzii	Least Concern	Squamata	Scincidae	1	8	247	No	No	6.5
458	Carlia munda	Least Concern	Squamata	Scincidae	1	9	110	No	No	1.5
459	Carlia ailanpalai	Least Concern	Squamata	Scincidae	1	4	296	Yes	No	5.9
460	Candoia carinata	Least Concern	Squamata	Boidae	1	6	18486	Yes	No	188.2
461	Calotes versicolor	Least Concern	Squamata	Agamidae	1	4	193619	No	No	117.5
462	Caiman crocodilus	Least Concern	Crocodilia	Alligatoridae	1	4	270636	No	No	73381
463	Bradypodion melanocephalum	Near Threatened	Squamata	Chamaeleonidae	1	4	4965	No	No	11
464	Boiga trigonata	Least Concern	Squamata	Colubridae	1	5	30453	No	Yes	206.6
465	Boiga irregularis	Least Concern	Squamata	Colubridae	1	6	554670	No	Yes	867.8
466	Boiga forsteni	Least Concern	Squamata	Colubridae	1	5	14976	No	Yes	985.5
467	Bogertophis subocularis	Least Concern	Squamata	Colubridae	1	8	14786	No	No	437.6
468	Boaedon capensis	Least Concern	Squamata	Lamprophiidae	1	6	49505	No	Unknown	471.8
469	Bitis caudalis	Least Concern	Squamata	Viperidae	1	3	9675	No	Yes	117.9
470	Bitis arietans	Least Concern	Squamata	Viperidae	1	24	275422	No	Yes	3122.3
471	Batagur kachuga	Critically Endangered	Testudines	Geoemydidae	1	17	39744	No	No	21624
472	Atractaspis bibronii	Least Concern	Squamata	Atractaspididae	1	7	14846	No	Yes	55
473	Astrochelys yniphora	Critically Endangered	Testudines	Testudinidae	1	24	66675	Yes	No	14763
474	Aspidoscelis neomexicanus	Least Concern	Squamata	Teiidae	1	5	335730	No	No	18.6
475	Aspidoscelis hyperythrus	Least Concern	Squamata	Teiidae	1	3	7247	No	No	10.7
476	Aspidoscelis exsanguis	Least Concern	Squamata	Teiidae	1	5	7982	No	No	36.3
477	Aspidites ramsayi	Least Concern	Squamata	Pythonidae	1	4	61000	No	No	7655.6
478	Aspidites melanocephalus	Least Concern	Squamata	Pythonidae	1	4	56402	No	No	6242.2
479	Arizona elegans	Least Concern	Squamata	Colubridae	1	4	95841	No	No	506.8
480	Aprasia pulchella	Least Concern	Squamata	Pygopodidae	1	8	189	No	No	7.4
481	Aprasia pseudopulchella	Least Concern	Squamata	Pygopodidae	1	3	1434	No	No	9.1
482	Aprasia parapulchella	Least Concern	Squamata	Pygopodidae	1	3	8665	No	No	8.3
483	Apalone ferox	Least Concern	Testudines	Trionychidae	1	12	379947	No	No	23463
484	Antaresia childreni	Least Concern	Squamata	Pythonidae	1	3	106999	No	No	549.5
485	Anolis stratulus	Least Concern	Squamata	Dactyloidae	1	14	7061	Yes	No	4.8
486	Anolis pulchellus	Least Concern	Squamata	Dactyloidae	1	10	4792	Yes	No	2.9
487	Anolis krugi	Least Concern	Squamata	Dactyloidae	1	10	0	Yes	No	3.5
488	Anolis gundlachi	Least Concern	Squamata	Dactyloidae	1	19	0	Yes	No	9.1
489	Anolis evermanni	Least Concern	Squamata	Dactyloidae	1	14	0	Yes	No	9.8
490	Anolis cuvieri	Least Concern	Squamata	Dactyloidae	1	29	11342	Yes	No	114.8
491	Anolis cristatellus	Least Concern	Squamata	Dactyloidae	1	10	13302	Yes	No	10.5
492	Amyda cartilaginea	Vulnerable	Testudines	Trionychidae	1	16	25419	No	No	42303
493	Amphiesma stolatum	Least Concern	Squamata	Colubridae	1	23	73928	No	No	135.8
494	Amphibolurus muricatus	Least Concern	Squamata	Agamidae	1	6	31096	No	No	66.1
495	Ameiva ameiva	Least Concern	Squamata	Teiidae	1	11	25358	No	No	302
496	Amalosia rhombifer	Least Concern	Squamata	Diplodactylidae	1	17	1162	No	No	10.2
497	Aipysurus eydouxii	Least Concern	Squamata	Elapidae	1	4	11708	No	Yes	252.3
498	Aipysurus duboisii	Least Concern	Squamata	Elapidae	1	4	140313	No	Yes	106.9
499	Ahaetulla nasuta	Least Concern	Squamata	Colubridae	1	6	315213	No	Yes	681.3
500	Agkistrodon piscivorus	Least Concern	Squamata	Viperidae	1	6	2779029	No	Yes	3333
501	Agkistrodon contortrix	Least Concern	Squamata	Viperidae	1	9	0	No	Yes	1248.2
502	Agkistrodon bilineatus	Near Threatened	Squamata	Viperidae	1	4	51829	No	Yes	1330.6
503	Agama armata	Least Concern	Squamata	Agamidae	1	7	13505	No	No	27.5
504	Agama aculeata	Least Concern	Squamata	Agamidae	1	7	11528	No	No	56.2
505	Acrochordus javanicus	Least Concern	Squamata	Acrochordidae	1	26	71457	No	No	2423.1
506	Acanthophis antarcticus	Least Concern	Squamata	Elapidae	1	1	385344	No	Yes	252.3
507	Acanthodactylus longipes	Least Concern	Squamata	Lacertidae	1	10	664	No	No	6.5
508	Acanthodactylus erythrurus	Least Concern	Squamata	Lacertidae	1	12	13049	No	No	13.8
